# Supplementary material for: Monitoring of Volatile Additives from Plant Protection Products in Tomatoes Using HS-SPME-GC-HRMS: Targeted and Suspect Approaches
Source: J Agric Food Chem. 2023 Sep 21;71(39):14192–8. doi: 10.1021/acs.jafc.3c03280 (PMC10557130; doi:10.1021/acs.jafc.3c03280)
Supplement: Supplementary file 1 — jf3c03280_si_001.xlsx [file jf3c03280_si_001.xlsx]

## Sheet: Supporting information
Monitoring of volatile additives from plant protection products in tomatoes using HS-SPME-GC-HRMS: targeted and suspect approaches
Jesús Marín-Sáez1,2*, Rosalía López-Ruiz1, Roberto Romero-Gonzalez1, Antonia Garrido Frenich1
1Research Group “Analytical Chemistry of Contaminants”, Department of Chemistry and Physics, Research Centre for Mediterranean Intensive Agrosystems and Agri-Food Biotechnology (CIAIMBITAL), University of Almeria, Agrifood Campus of International Excellence, ceiA3, E-04120, Almeria, Spain
2Department of Analytical Chemistry, Faculty of Sciences, University of Granada, Campus Fuentenueva s/n, E-18071 Granada, Spain
ORCID CODES
Jesús Marín-Sáez: 0000-0002-4153-9788
Rosalía López-Ruiz: 0000-0003-0806-9013
Roberto Romero-González: 0000-0002-2505-2056
Antonia Garrido-Frenich: 0000-0002-7904-7842
*Corresponding author at: University of Almería, Carretera de Sacramento s/n, E, 04120 Almería, Spain. E-mail address: jms485@ual.es (Jesús Marín Sáez).

## Sheet: Table S1
Table S1: Nontargeted database as exportable CSV to TraceFinder
TraceFinder Compound Database Mass List Export
Schema Version	Peak Header Line Number	Peak Last Row Line Number	Compound Header Line Number
1	6	501	503
Compound Name	Workflow	Associated Target Peak	MS Order	Precursor m/z	Product m/z	m/z	Height Threshold	Area Threshold	Collision Energy	Modification	Lens	Energy Ramp	Ion Coelution	Ratio Window	Target Ratio	Window Type	PeakPolarity	Adduct	Charge State	Retention Time	Retention Time Window	Integration Strategy
(Copolymer of) n-butylacrylate	TargetPeak		ms1	0	0	128.083	0	0	0		0	0				eAbsolute	Positive	M+	1		30	Individual
(Copolymer of) n-butylacrylate	Fragment	1	ms1	128.083	99.0441	99.0441	0	0	0		0	0				eAbsolute	Positive	M+	1		30	Individual
(Copolymer of) n-butylacrylate	Fragment	1	ms1	128.083	73.0284	73.0284	0	0	0		0	0				eAbsolute	Positive	M+	1		30	Individual
(Copolymer of) n-butylacrylate	Fragment	1	ms1	128.083	55.0178	55.0178	0	0	0		0	0				eAbsolute	Positive	M+	1		30	Individual
1, 2, 3, 4-Tetrachlorobenzene	TargetPeak		ms1	0	0	213.891	0	0	0		0	0				eAbsolute	Positive	M+	1		30	Individual
1, 2, 3, 4-Tetrachlorobenzene	Fragment	1	ms1	213.891	178.922	178.922	0	0	0		0	0				eAbsolute	Positive	M+	1		30	Individual
1, 2, 3, 4-Tetrachlorobenzene	Fragment	1	ms1	213.891	143.953	143.953	0	0	0		0	0				eAbsolute	Positive	M+	1		30	Individual
1, 2, 3, 4-Tetramethylbenzene	TargetPeak		ms1	0	0	134.109	0	0	0		0	0				eAbsolute	Positive	M+	1		30	Individual
1, 2, 3, 4-Tetramethylbenzene	Fragment	1	ms1	134.109	133.102	133.102	0	0	0		0	0				eAbsolute	Positive	M+	1		30	Individual
1, 2, 3, 4-Tetramethylbenzene	Fragment	1	ms1	134.109	119.086	119.086	0	0	0		0	0				eAbsolute	Positive	M+	1		30	Individual
1, 2, 3-Trichlorobenzene	TargetPeak		ms1	0	0	179.929	0	0	0		0	0				eAbsolute	Positive	M+	1		30	Individual
1, 2, 3-Trichlorobenzene	Fragment	1	ms1	179.929	144.961	144.961	0	0	0		0	0				eAbsolute	Positive	M+	1		30	Individual
1, 2, 3-Trichlorobenzene	Fragment	1	ms1	179.929	109.992	109.992	0	0	0		0	0				eAbsolute	Positive	M+	1		30	Individual
1, 2, 4-Trimethylbenzene	TargetPeak		ms1	120.093	0	120.094	0	0	0		0	0				eAbsolute	Positive	M+	1	18.55	30	Individual
1, 2, 4-Trimethylbenzene	Fragment	1	ms1	0	0	119.086	0	0	0		0	0				eAbsolute	Positive	M+	1	18.55	30	Individual
1, 2, 4-Trimethylbenzene	Fragment	1	ms1	0	0	105.07	0	0	0		0	0				eAbsolute	Positive	M+	1	18.55	30	Individual
1, 2-Dimethoxybenzene	TargetPeak		ms1	0	0	138.068	0	0	0		0	0				eAbsolute	Positive	M+	1		30	Individual
1, 2-Dimethoxybenzene	Fragment	1	ms1	138.068	123.045	123.045	0	0	0		0	0				eAbsolute	Positive	M+	1		30	Individual
1, 2-Dimethoxybenzene	Fragment	1	ms1	138.068	92.0262	92.0262	0	0	0		0	0				eAbsolute	Positive	M+	1		30	Individual
1, 2-propanediol (Propane-1, 2-diol)	TargetPeak		ms1	0	0	76.0519	0	0	0		0	0				eAbsolute	Positive	M+	1		30	Individual
1, 2-propanediol (Propane-1, 2-diol)	Fragment	1	ms1	76.0519	61.0284	61.0284	0	0	0		0	0				eAbsolute	Positive	M+	1		30	Individual
1, 2-propanediol (Propane-1, 2-diol)	Fragment	1	ms1	76.0519	57.0335	57.0335	0	0	0		0	0				eAbsolute	Positive	M+	1		30	Individual
1, 3, 5-Trimethylbenzene	TargetPeak		ms1	0	0	120.094	0	0	0		0	0				eAbsolute	Positive	M+	1		30	Individual
1, 3, 5-Trimethylbenzene	Fragment	1	ms1	120.094	119.086	119.086	0	0	0		0	0				eAbsolute	Positive	M+	1		30	Individual
1, 3, 5-Trimethylbenzene	Fragment	1	ms1	120.094	105.07	105.07	0	0	0		0	0				eAbsolute	Positive	M+	1		30	Individual
1, 3, 5-Trimethylbenzene	Fragment	1	ms1	120.094	119.086	119.086	0	0	0		0	0				eAbsolute	Positive	M+	1		30	Individual
1, 3, 5-Trimethylbenzene	Fragment	1	ms1	120.094	105.07	105.07	0	0	0		0	0				eAbsolute	Positive	M+	1		30	Individual
1, 3-Dichlorobenzene	TargetPeak		ms1	0	0	145.968	0	0	0		0	0				eAbsolute	Positive	M+	1		30	Individual
1, 3-Dichlorobenzene	Fragment	1	ms1	145.968	111	111	0	0	0		0	0				eAbsolute	Positive	M+	1		30	Individual
1, 3-Dichlorobenzene	Fragment	1	ms1	145.968	76.0313	76.0313	0	0	0		0	0				eAbsolute	Positive	M+	1		30	Individual
1, 3-Diisopropylbenzene	TargetPeak		ms1	0	0	162.14	0	0	0		0	0				eAbsolute	Positive	M+	1		30	Individual
1, 3-Diisopropylbenzene	Fragment	1	ms1	162.14	147.117	147.117	0	0	0		0	0				eAbsolute	Positive	M+	1		30	Individual
1, 3-Diisopropylbenzene	Fragment	1	ms1	162.14	119.086	119.086	0	0	0		0	0				eAbsolute	Positive	M+	1		30	Individual
1, 3-Dimethylnaphthalene	TargetPeak		ms1	156.093	0	156.093	0	0	0		0	0				eAbsolute	Positive	M+	1		30	Individual
1, 3-Dimethylnaphthalene	Fragment	1	ms1	156.093	155.086	155.086	0	0	0		0	0				eAbsolute	Positive	M+	1		30	Individual
1, 3-Dimethylnaphthalene	Fragment	1	ms1	156.093	141.07	141.07	0	0	0		0	0				eAbsolute	Positive	M+	1		30	Individual
1, 3-Dioxane-2-propanoic acid, 2-methyl- ethyl ester	TargetPeak		ms1	202.12	0	202.12	0	0	0		0	0				eAbsolute	Positive	M+	1		30	Individual
1, 4, 5-Trimethylnaphthalene	TargetPeak		ms1	170.109	0	170.109	0	0	0		0	0				eAbsolute	Positive	M+	1		30	Individual
1, 4, 5-Trimethylnaphthalene	Fragment	1	ms1	170.109	169.102	169.102	0	0	0		0	0				eAbsolute	Positive	M+	1		30	Individual
1, 4, 5-Trimethylnaphthalene	Fragment	1	ms1	170.109	155.086	155.086	0	0	0		0	0				eAbsolute	Positive	M+	1		30	Individual
1, 4-Diethylbenzene	TargetPeak		ms1	134.109	0	134.109	0	0	0		0	0				eAbsolute	Positive	M+	1		30	Individual
1, 4-Diethylbenzene	Fragment	1	ms1	134.109	119.086	119.086	0	0	0		0	0				eAbsolute	Positive	M+	1		30	Individual
1, 4-Diethylbenzene	Fragment	1	ms1	134.109	105.07	105.07	0	0	0		0	0				eAbsolute	Positive	M+	1		30	Individual
1-(1, 1-Dimethylethyl)-3, 5-dimethylbezene/4-Tertbutyl-o-xylene1-(1, 1-Dimethylethyl)-3, 5-dimethylbezene/4-Tertbutyl-o-xylene	TargetPeak		ms1	0	0	162.14	0	0	0		0	0				eAbsolute	Positive	M+	1		30	Individual
1-(1, 1-Dimethylethyl)-3, 5-dimethylbezene/4-Tertbutyl-o-xylene1-(1, 1-Dimethylethyl)-3, 5-dimethylbezene/4-Tertbutyl-o-xylene	Fragment	1	ms1	162.14	147.117	147.117	0	0	0		0	0				eAbsolute	Positive	M+	1		30	Individual
1-(1, 1-Dimethylethyl)-3, 5-dimethylbezene/4-Tertbutyl-o-xylene1-(1, 1-Dimethylethyl)-3, 5-dimethylbezene/4-Tertbutyl-o-xylene	Fragment	1	ms1	162.14	131.086	131.086	0	0	0		0	0				eAbsolute	Positive	M+	1		30	Individual
1-(2-propenyl)naphthalene/2-Methyl-1,1'-biphenyl	TargetPeak		ms1	168.093	0	168.093	0	0	0		0	0				eAbsolute	Positive	M+	1		30	Individual
1-(2-propenyl)naphthalene/2-Methyl-1,1'-biphenyl	Fragment	1	ms1	168.093	167.086	167.086	0	0	0		0	0				eAbsolute	Positive	M+	1		30	Individual
1-(2-propenyl)naphthalene/2-Methyl-1,1'-biphenyl	Fragment	1	ms1	168.093	153.07	153.07	0	0	0		0	0				eAbsolute	Positive	M+	1		30	Individual
1-Ethyl-2, 4, 5-trimethylbenzene / Pentamethylbenzene	TargetPeak		ms1	148.125	0	148.125	0	0	0		0	0				eAbsolute	Positive	M+	1		30	Individual
1-Ethyl-2, 4, 5-trimethylbenzene / Pentamethylbenzene	Fragment	1	ms1	148.125	133.102	133.102	0	0	0		0	0				eAbsolute	Positive	M+	1		30	Individual
1-Ethyl-2, 4, 5-trimethylbenzene / Pentamethylbenzene	Fragment	1	ms1	148.125	119.086	119.086	0	0	0		0	0				eAbsolute	Positive	M+	1		30	Individual
1-Ethylnaphthalene	TargetPeak		ms1	156.093	0	156.093	0	0	0		0	0				eAbsolute	Positive	M+	1		30	Individual
1-Ethylnaphthalene	Fragment	1	ms1	156.093	141.074	141.074	0	0	0		0	0				eAbsolute	Positive	M+	1		30	Individual
1-Ethylnaphthalene	Fragment	1	ms1	156.093	127.055	127.055	0	0	0		0	0				eAbsolute	Positive	M+	1		30	Individual
1-Hexanol	TargetPeak		ms1	102.104	0	102.104	0	0	0		0	0				eAbsolute	Positive	M+	1		30	Individual
1-Hexanol	Fragment	1	ms1	102.104	84.0939	84.0939	0	0	0		0	0				eAbsolute	Positive	M+	1		30	Individual
1-Hexanol	Fragment	1	ms1	102.104	69.0704	69.0704	0	0	0		0	0				eAbsolute	Positive	M+	1		30	Individual
1-Methyl-3-propylbenzene	TargetPeak		ms1	134.109	0	134.109	0	0	0		0	0				eAbsolute	Positive	M+	1		30	Individual
1-Methyl-3-propylbenzene	Fragment	1	ms1	134.109	119.086	119.086	0	0	0		0	0				eAbsolute	Positive	M+	1		30	Individual
1-Methyl-3-propylbenzene	Fragment	1	ms1	134.109	105.07	105.07	0	0	0		0	0				eAbsolute	Positive	M+	1		30	Individual
1-Methylnaphthalene	TargetPeak		ms1	142.078	0	142.078	0	0	0		0	0				eAbsolute	Positive	M+	1		30	Individual
1-Methylnaphthalene	Fragment	1	ms1	142.078	141.07	141.07	0	0	0		0	0				eAbsolute	Positive	M+	1		30	Individual
1-Methylnaphthalene	Fragment	1	ms1	142.078	126.047	126.047	0	0	0		0	0				eAbsolute	Positive	M+	1		30	Individual
2, 2'-iminodi(ethylamine) (N-2-aminoethyl-1, 2-ethanediamine)	TargetPeak		ms1	0	0	103.11	0	0	0		0	0				eAbsolute	Positive	M+	1		30	Individual
2, 2'-iminodi(ethylamine) (N-2-aminoethyl-1, 2-ethanediamine)	Fragment	1	ms1	103.11	86.0838	86.0838	0	0	0		0	0				eAbsolute	Positive	M+	1		30	Individual
2, 2'-iminodi(ethylamine) (N-2-aminoethyl-1, 2-ethanediamine)	Fragment	1	ms1	103.11	73.076	73.076	0	0	0		0	0				eAbsolute	Positive	M+	1		30	Individual
2, 2'-iminodi(ethylamine) (N-2-aminoethyl-1, 2-ethanediamine)	Fragment	1	ms1	103.11	56.0495	56.0495	0	0	0		0	0				eAbsolute	Positive	M+	1		30	Individual
2, 2, 3-Trimethylpentane	TargetPeak		ms1	0	0	114.14	0	0	0		0	0				eAbsolute	Positive	M+	1		30	Individual
2, 2, 3-Trimethylpentane	Fragment	1	ms1	114.14	84.0939	84.0939	0	0	0		0	0				eAbsolute	Positive	M+	1		30	Individual
2, 3, 6-Trimethylnaphthalene	TargetPeak		ms1	170.109	0	170.109	0	0	0		0	0				eAbsolute	Positive	M+	1		30	Individual
2, 3, 6-Trimethylnaphthalene	Fragment	1	ms1	170.109	169.102	169.102	0	0	0		0	0				eAbsolute	Positive	M+	1		30	Individual
2, 3, 6-Trimethylnaphthalene	Fragment	1	ms1	170.109	155.086	155.086	0	0	0		0	0				eAbsolute	Positive	M+	1		30	Individual
2, 3-dihydro-1, 2-dimethyl-1H-indene	TargetPeak		ms1	146.109	0	146.109	0	0	0		0	0				eAbsolute	Positive	M+	1		30	Individual
2, 3-dihydro-1, 2-dimethyl-1H-indene	Fragment	1	ms1	146.109	145.102	145.102	0	0	0		0	0				eAbsolute	Positive	M+	1		30	Individual
2, 3-dihydro-1, 2-dimethyl-1H-indene	Fragment	1	ms1	146.109	131.086	131.086	0	0	0		0	0				eAbsolute	Positive	M+	1		30	Individual
2, 6-Di-tert-butyl-4-methylphenol	TargetPeak		ms1	0	0	220.182	0	0	0		0	0				eAbsolute	Positive	M+	1		30	Individual
2, 6-Di-tert-butyl-4-methylphenol	Fragment	1	ms1	220.182	205.159	205.159	0	0	0		0	0				eAbsolute	Positive	M+	1		30	Individual
2, 6-Di-tert-butyl-4-methylphenol	Fragment	1	ms1	220.182	145.101	145.101	0	0	0		0	0				eAbsolute	Positive	M+	1		30	Individual
2, 6-Di-tert-butyl-4-methylphenol	Fragment	1	ms1	220.182	57.0699	57.0699	0	0	0		0	0				eAbsolute	Positive	M+	1		30	Individual
2-(3-tert-butyl-2-hydroxy-5-methylphenyl)-5-chloro-2Hbenzotriazole	TargetPeak		ms1	0	0	315.113	0	0	0		0	0				eAbsolute	Positive	M+	1		30	Individual
2-(3-tert-butyl-2-hydroxy-5-methylphenyl)-5-chloro-2Hbenzotriazole	Fragment	1	ms1	315.113	300.09	300.09	0	0	0		0	0				eAbsolute	Positive	M+	1		30	Individual
2-(3-tert-butyl-2-hydroxy-5-methylphenyl)-5-chloro-2Hbenzotriazole	Fragment	1	ms1	315.113	272.095	272.095	0	0	0		0	0				eAbsolute	Positive	M+	1		30	Individual
2-(3-tert-butyl-2-hydroxy-5-methylphenyl)-5-chloro-2Hbenzotriazole	Fragment	1	ms1	315.113	147.08	147.08	0	0	0		0	0				eAbsolute	Positive	M+	1		30	Individual
2-Bromo-2-nitropropane-1, 3-diol(Bronopol)	TargetPeak		ms1	0	0	197.94	0	0	0		0	0				eAbsolute	Positive	M+	1		30	Individual
2-Bromo-2-nitropropane-1, 3-diol(Bronopol)	Fragment	1	ms1	197.94	168.937	168.937	0	0	0		0	0				eAbsolute	Positive	M+	1		30	Individual
2-Bromo-2-nitropropane-1, 3-diol(Bronopol)	Fragment	1	ms1	197.94	134.944	134.944	0	0	0		0	0				eAbsolute	Positive	M+	1		30	Individual
2-Bromo-2-nitropropane-1, 3-diol(Bronopol)	Fragment	1	ms1	197.94	105.006	105.006	0	0	0		0	0				eAbsolute	Positive	M+	1		30	Individual
2-Ethenyl-1, 3, 5-trimethylbenzene	TargetPeak		ms1	145.101	0	145.101	0	0	0		0	0				eAbsolute	Positive	M+	1		30	Individual
2-Ethenyl-1, 3, 5-trimethylbenzene	Fragment	1	ms1	145.101	145.102	145.102	0	0	0		0	0				eAbsolute	Positive	M+	1		30	Individual
2-Ethenyl-1, 3, 5-trimethylbenzene	Fragment	1	ms1	145.101	131.086	131.086	0	0	0		0	0				eAbsolute	Positive	M+	1		30	Individual
2-Ethylhexan-1-ol	TargetPeak		ms1	130.135	0	130.135	0	0	0		0	0				eAbsolute	Positive	M+	1		30	Individual
2-Ethylhexan-1-ol	Fragment	1	ms1	130.135	112.089	112.089	0	0	0		0	0				eAbsolute	Positive	M+	1		30	Individual
2-Ethylhexan-1-ol	Fragment	1	ms1	130.135	98.0732	98.0732	0	0	0		0	0				eAbsolute	Positive	M+	1		30	Individual
2-Ethyltoluene	TargetPeak		ms1	120.093	0	120.093	0	0	0		0	0				eAbsolute	Positive	M+	1		30	Individual
2-Ethyltoluene	Fragment	1	ms1	120.093	106.073	106.073	0	0	0		0	0				eAbsolute	Positive	M+	1		30	Individual
2-Ethyltoluene	Fragment	1	ms1	120.093	105.07	105.07	0	0	0		0	0				eAbsolute	Positive	M+	1		30	Individual
2-Heptanone	TargetPeak		ms1	114.104	0	114.104	0	0	0		0	0				eAbsolute	Positive	M+	1		30	Individual
2-Heptanone	Fragment	1	ms1	114.104	99.081	99.081	0	0	0		0	0				eAbsolute	Positive	M+	1		30	Individual
2-Heptanone	Fragment	1	ms1	114.104	85.0653	85.0653	0	0	0		0	0				eAbsolute	Positive	M+	1		30	Individual
2-methoxyethanol	TargetPeak		ms1	0	0	76.0519	0	0	0		0	0				eAbsolute	Positive	M+	1		30	Individual
2-methoxyethanol	Fragment	1	ms1	76.0519	58.0413	58.0413	0	0	0		0	0				eAbsolute	Positive	M+	1		30	Individual
2-Methyl-1, 1'-biphenyl	TargetPeak		ms1	168.093	0	168.093	0	0	0		0	0				eAbsolute	Positive	M+	1	20.8	30	Individual
2-Methyl-1, 1'-biphenyl	Fragment	1	ms1	168.093	167.086	167.086	0	0	0		0	0				eAbsolute	Positive	M+	1	20.8	30	Individual
2-Methyl-2-butene	TargetPeak		ms1	0	0	70.0777	0	0	0		0	0				eAbsolute	Positive	M+	1		30	Individual
2-Methyl-2-butene	Fragment	1	ms1	70.0777	69.0704	69.0704	0	0	0		0	0				eAbsolute	Positive	M+	1		30	Individual
2-Methyl-2-butene	Fragment	1	ms1	70.0777	55.0548	55.0548	0	0	0		0	0				eAbsolute	Positive	M+	1		30	Individual
2-Methyl-2H-isothiazol-3-one	TargetPeak		ms1	0	0	115.009	0	0	0		0	0				eAbsolute	Positive	M+	1		30	Individual
2-Methyl-2H-isothiazol-3-one	Fragment	1	ms1	115.009	86.9773	86.9773	0	0	0		0	0				eAbsolute	Positive	M+	1		30	Individual
2-Methyl-2H-isothiazol-3-one	Fragment	1	ms1	115.009	70.9824	70.9824	0	0	0		0	0				eAbsolute	Positive	M+	1		30	Individual
2-Methyl-2H-isothiazol-3-one	Fragment	1	ms1	115.009	57.9872	57.9872	0	0	0		0	0				eAbsolute	Positive	M+	1		30	Individual
2-propanol	TargetPeak		ms1	0	0	60.057	0	0	0		0	0				eAbsolute	Positive	M+	1		30	Individual
2-tert-Butylhydroquinone	TargetPeak		ms1	0	0	166.099	0	0	0		0	0				eAbsolute	Positive	M+	1		30	Individual
2-tert-Butylhydroquinone	Fragment	1	ms1	166.099	151.075	151.075	0	0	0		0	0				eAbsolute	Positive	M+	1		30	Individual
2-tert-Butylhydroquinone	Fragment	1	ms1	166.099	91.0178	91.0178	0	0	0		0	0				eAbsolute	Positive	M+	1		30	Individual
3, 4'-Dimethyl-1, 1'-biphenyl	TargetPeak		ms1	182.109	0	182.109	0	0	0		0	0				eAbsolute	Positive	M+	1		30	Individual
3, 4'-Dimethyl-1, 1'-biphenyl	Fragment	1	ms1	182.109	181.102	181.102	0	0	0		0	0				eAbsolute	Positive	M+	1		30	Individual
3, 4'-Dimethyl-1, 1'-biphenyl	Fragment	1	ms1	182.109	167.086	167.086	0	0	0		0	0				eAbsolute	Positive	M+	1		30	Individual
3, 6-dimethyloct-4-yne-3, 6-diol	TargetPeak		ms1	0	0	170.13	0	0	0		0	0				eAbsolute	Positive	M+	1		30	Individual
3, 6-dimethyloct-4-yne-3, 6-diol	Fragment	1	ms1	170.13	141.091	141.091	0	0	0		0	0				eAbsolute	Positive	M+	1		30	Individual
3, 6-dimethyloct-4-yne-3, 6-diol	Fragment	1	ms1	170.13	81.0699	81.0699	0	0	0		0	0				eAbsolute	Positive	M+	1		30	Individual
3, 6-dimethyloct-4-yne-3, 6-diol	Fragment	1	ms1	170.13	69.0335	69.0335	0	0	0		0	0				eAbsolute	Positive	M+	1		30	Individual
3-Ethylhexane/Octane/2, 4-Dimethylhexane/2, 2, 3, 3-tetramethylbutane/2, 2, 4-trimethylpentane	TargetPeak		ms1	0	0	114.14	0	0	0		0	0				eAbsolute	Positive	M+	1		30	Individual
3-Ethylhexane/Octane/2, 4-Dimethylhexane/2, 2, 3, 3-tetramethylbutane/2, 2, 4-trimethylpentane	Fragment	1	ms1	114.14	85.1017	85.1017	0	0	0		0	0				eAbsolute	Positive	M+	1		30	Individual
3-Ethylhexane/Octane/2, 4-Dimethylhexane/2, 2, 3, 3-tetramethylbutane/2, 2, 4-trimethylpentane	TargetPeak		ms1	114.14	84.0939	84.0939	0	0	0		0	0				eAbsolute	Positive	M+	1		30	Individual
3-Methyl-2(5H)-furanone	TargetPeak		ms1	0	0	98.0362	0	0	0		0	0				eAbsolute	Positive	M+	1		30	Individual
3-Methyl-2(5H)-furanone	Fragment	1	ms1	98.0362	68.9976	68.9976	0	0	0		0	0				eAbsolute	Positive	M+	1		30	Individual
3-Methyl-2(5H)-furanone	Fragment	1	ms1	98.0362	41.0027	41.0027	0	0	0		0	0				eAbsolute	Positive	M+	1		30	Individual
4-(4-hydroxyphenyl)butan-2-one	TargetPeak		ms1	0	0	164.083	0	0	0		0	0				eAbsolute	Positive	M+	1		30	Individual
4-(4-hydroxyphenyl)butan-2-one	Fragment	1	ms1	164.083	121.065	121.065	0	0	0		0	0				eAbsolute	Positive	M+	1		30	Individual
4-(4-hydroxyphenyl)butan-2-one	Fragment	1	ms1	164.083	107.049	107.049	0	0	0		0	0				eAbsolute	Positive	M+	1		30	Individual
4-(4-hydroxyphenyl)butan-2-one	Fragment	1	ms1	164.083	77.0386	77.0386	0	0	0		0	0				eAbsolute	Positive	M+	1		30	Individual
4-Ethyl-m-xylene	TargetPeak		ms1	0	0	134.109	0	0	0		0	0				eAbsolute	Positive	M+	1		30	Individual
4-Ethyl-m-xylene	Fragment	1	ms1	134.109	119.086	119.086	0	0	0		0	0				eAbsolute	Positive	M+	1		30	Individual
4-Ethyl-m-xylene	Fragment	1	ms1	134.109	105.07	105.07	0	0	0		0	0				eAbsolute	Positive	M+	1		30	Individual
4-ethyltoluene (p-cymene)	TargetPeak		ms1	0	0	120.093	0	0	0		0	0				eAbsolute	Positive	M+	1		30	Individual
4-ethyltoluene (p-cymene)	Fragment	1	ms1	120.093	116.062	116.062	0	0	0		0	0				eAbsolute	Positive	M+	1		30	Individual
4-ethyltoluene (p-cymene)	Fragment	1	ms1	120.093	105.07	105.07	0	0	0		0	0				eAbsolute	Positive	M+	1		30	Individual
4-ethyltoluene (p-cymene)	Fragment	1	ms1	120.093	106.073	106.073	0	0	0		0	0				eAbsolute	Positive	M+	1		30	Individual
4-hydroximethyl-1, 3-dioxane (1, 3-dioxolan-4-ylmethanol)	TargetPeak		ms1	0	0	208.094	0	0	0		0	0				eAbsolute	Positive	M+	1		30	Individual
4-hydroximethyl-1, 3-dioxane (1, 3-dioxolan-4-ylmethanol)	Fragment	1	ms1	208.094	74.0362	74.0362	0	0	0		0	0				eAbsolute	Positive	M+	1		30	Individual
4-hydroximethyl-1, 3-dioxane (1, 3-dioxolan-4-ylmethanol)	Fragment	1	ms1	208.094	57.0335	57.0335	0	0	0		0	0				eAbsolute	Positive	M+	1		30	Individual
4-Isopropyl-1-methylbenzene	TargetPeak		ms1	0	0	134.109	0	0	0		0	0				eAbsolute	Positive	M+	1		30	Individual
4-Isopropyl-1-methylbenzene	Fragment	1	ms1	134.109	119.086	119.086	0	0	0		0	0				eAbsolute	Positive	M+	1		30	Individual
4-Isopropyl-1-methylbenzene	Fragment	1	ms1	134.109	91.0548	91.0548	0	0	0		0	0				eAbsolute	Positive	M+	1		30	Individual
4-isopropyltoluene	TargetPeak		ms1	0	0	134.109	0	0	0		0	0				eAbsolute	Positive	M+	1		30	Individual
4-isopropyltoluene	Fragment	1	ms1	134.109	119.086	119.086	0	0	0		0	0				eAbsolute	Positive	M+	1		30	Individual
4-isopropyltoluene	Fragment	1	ms1	134.109	91.0548	91.0548	0	0	0		0	0				eAbsolute	Positive	M+	1		30	Individual
4-Methyl-2-phenyl-1, 3-dioxolane	TargetPeak		ms1	164.083	0	164.083	0	0	0		0	0				eAbsolute	Positive	M+	1		30	Individual
4-Methyl-2-phenyl-1, 3-dioxolane	Fragment	1	ms1	164.083	163.076	163.076	0	0	0		0	0				eAbsolute	Positive	M+	1		30	Individual
4-Methyl-2-phenyl-1, 3-dioxolane	Fragment	1	ms1	164.083	149.06	149.06	0	0	0		0	0				eAbsolute	Positive	M+	1		30	Individual
4-nitrophenol	TargetPeak		ms1	0	0	139.026	0	0	0		0	0				eAbsolute	Positive	M+	1		30	Individual
4-nitrophenol	Fragment	1	ms1	139.026	122.995	122.995	0	0	0		0	0				eAbsolute	Positive	M+	1		30	Individual
4-nitrophenol	Fragment	1	ms1	139.026	93.0335	93.0335	0	0	0		0	0				eAbsolute	Positive	M+	1		30	Individual
5-hydroxy-1, 3-dioxane (1, 3-dioxan-5-ol)	TargetPeak		ms1	0	0	104.047	0	0	0		0	0				eAbsolute	Positive	M+	1		30	Individual
5-hydroxy-1, 3-dioxane (1, 3-dioxan-5-ol)	Fragment	1	ms1	104.047	73.0284	73.0284	0	0	0		0	0				eAbsolute	Positive	M+	1		30	Individual
5-hydroxy-1, 3-dioxane (1, 3-dioxan-5-ol)	Fragment	1	ms1	104.047	53.0335	53.0335	0	0	0		0	0				eAbsolute	Positive	M+	1		30	Individual
Acetic acid	TargetPeak		ms1	0	0	60.0206	0	0	0		0	0				eAbsolute	Positive	M+	1		30	Individual
Acetic acid	Fragment	1	ms1	60.0206	44.9971	44.9971	0	0	0		0	0				eAbsolute	Positive	M+	1		30	Individual
Acetic acid	Fragment	1	ms1	60.0206	40.0178	40.0178	0	0	0		0	0				eAbsolute	Positive	M+	1		30	Individual
Acetophenone	TargetPeak		ms1	120.057	0	120.057	0	0	0		0	0				eAbsolute	Positive	M+	1		30	Individual
Acetophenone	Fragment	1	ms1	120.057	105.034	105.034	0	0	0		0	0				eAbsolute	Positive	M+	1		30	Individual
Acetophenone	Fragment	1	ms1	120.057	77.0391	77.0391	0	0	0		0	0				eAbsolute	Positive	M+	1		30	Individual
Aminoacetic acid (glycine)	TargetPeak		ms1	0	0	75.0315	0	0	0		0	0				eAbsolute	Positive	M+	1		30	Individual
Aminoacetic acid (glycine)	Fragment	1	ms1	75.0315	57.0209	57.0209	0	0	0		0	0				eAbsolute	Positive	M+	1		30	Individual
Ascorbic acid	TargetPeak		ms1	0	0	176.032	0	0	0		0	0				eAbsolute	Positive	M+	1		30	Individual
Ascorbic acid	Fragment	1	ms1	176.032	116.01	116.01	0	0	0		0	0				eAbsolute	Positive	M+	1		30	Individual
Ascorbic acid	Fragment	1	ms1	176.032	101.023	101.023	0	0	0		0	0				eAbsolute	Positive	M+	1		30	Individual
Ascorbic acid	Fragment	1	ms1	176.032	84.992	84.992	0	0	0		0	0				eAbsolute	Positive	M+	1		30	Individual
Benzaldehyde	TargetPeak		ms1	0	0	106.041	0	0	0		0	0				eAbsolute	Positive	M+	1		30	Individual
Benzaldehyde	Fragment	1	ms1	106.041	105.034	105.034	0	0	0		0	0				eAbsolute	Positive	M+	1		30	Individual
Benzaldehyde	Fragment	1	ms1	106.041	77.0027	77.0027	0	0	0		0	0				eAbsolute	Positive	M+	1		30	Individual
Benzene	TargetPeak		ms1	0	0	78.0464	0	0	0		0	0				eAbsolute	Positive	M+	1		30	Individual
Benzene	Fragment	1	ms1	78.0464	77.0391	77.0391	0	0	0		0	0				eAbsolute	Positive	M+	1		30	Individual
Benzene	Fragment	1	ms1	78.0464	63.0235	63.0235	0	0	0		0	0				eAbsolute	Positive	M+	1		30	Individual
Benzoic acid	TargetPeak		ms1	0	0	122.036	0	0	0		0	0				eAbsolute	Positive	M+	1		30	Individual
Benzoic acid	Fragment	1	ms1	122.036	105.034	105.034	0	0	0		0	0				eAbsolute	Positive	M+	1		30	Individual
Benzoic acid	Fragment	1	ms1	122.036	77.0356	77.0356	0	0	0		0	0				eAbsolute	Positive	M+	1		30	Individual
Biphenyl	TargetPeak		ms1	154.078	0	154.078	0	0	0		0	0				eAbsolute	Positive	M+	1	20.4	30	Individual
Biphenyl	Fragment	1	ms1	154.078	153.07	153.07	0	0	0		0	0				eAbsolute	Positive	M+	1	20.4	30	Individual
Biphenyl	Fragment	1	ms1	154.078	139.055	139.055	0	0	0		0	0				eAbsolute	Positive	M+	1	20.4	30	Individual
biphenyl	TargetPeak		ms1	0	0	154.078	0	0	0		0	0				eAbsolute	Positive	M+	1		30	Individual
Bis(2, 2, 6, 6-tetramethyl-4-piperidyl)sebacate	TargetPeak		ms1	0	0	480.392	0	0	0		0	0				eAbsolute	Positive	M+	1		30	Individual
Bis(2, 2, 6, 6-tetramethyl-4-piperidyl)sebacate	Fragment	1	ms1	480.392	465.369	465.369	0	0	0		0	0				eAbsolute	Positive	M+	1		30	Individual
Bis(2, 2, 6, 6-tetramethyl-4-piperidyl)sebacate	Fragment	1	ms1	480.392	338.233	338.233	0	0	0		0	0				eAbsolute	Positive	M+	1		30	Individual
Bis(2, 2, 6, 6-tetramethyl-4-piperidyl)sebacate	Fragment	1	ms1	480.392	124.112	124.112	0	0	0		0	0				eAbsolute	Positive	M+	1		30	Individual
bis(2-ethylhexyl) maleate	TargetPeak		ms1	0	0	340.261	0	0	0		0	0				eAbsolute	Positive	M+	1		30	Individual
bis(2-ethylhexyl) maleate	Fragment	1	ms1	340.261	229.143	229.143	0	0	0		0	0				eAbsolute	Positive	M+	1		30	Individual
bis(2-ethylhexyl) maleate	Fragment	1	ms1	340.261	112.125	112.125	0	0	0		0	0				eAbsolute	Positive	M+	1		30	Individual
bis(2-ethylhexyl) maleate	Fragment	1	ms1	340.261	100.088	100.088	0	0	0		0	0				eAbsolute	Positive	M+	1		30	Individual
Butylated Hydroxytoluene	TargetPeak		ms1	220.182	0	220.182	0	0	0		0	0				eAbsolute	Positive	M+	1		30	Individual
Butylated Hydroxytoluene	Fragment	1	ms1	220.182	205.159	205.159	0	0	0		0	0				eAbsolute	Positive	M+	1		30	Individual
Butylated Hydroxytoluene	Fragment	1	ms1	220.182	189.128	189.128	0	0	0		0	0				eAbsolute	Positive	M+	1		30	Individual
Citric acid	TargetPeak		ms1	0	0	192.026	0	0	0		0	0				eAbsolute	Positive	M+	1		30	Individual
Citric acid	Fragment	1	ms1	192.026	147.029	147.029	0	0	0		0	0				eAbsolute	Positive	M+	1		30	Individual
Citric acid	Fragment	1	ms1	192.026	60.0206	60.0206	0	0	0		0	0				eAbsolute	Positive	M+	1		30	Individual
Citronellol	TargetPeak		ms1	0	0	156.151	0	0	0		0	0				eAbsolute	Positive	M+	1		30	Individual
Citronellol	Fragment	1	ms1	156.151	123.117	123.117	0	0	0		0	0				eAbsolute	Positive	M+	1		30	Individual
Citronellol	Fragment	1	ms1	156.151	95.0855	95.0855	0	0	0		0	0				eAbsolute	Positive	M+	1		30	Individual
Citronellol	Fragment	1	ms1	156.151	69.0699	69.0699	0	0	0		0	0				eAbsolute	Positive	M+	1		30	Individual
Copper phthalocyanine	TargetPeak		ms1	0	0	575.079	0	0	0		0	0				eAbsolute	Positive	M+	1		30	Individual
Cumene	TargetPeak		ms1	120.093	0	120.093	0	0	0		0	0				eAbsolute	Positive	M+	1		30	Individual
Cumene	Fragment	1	ms1	120.093	105.07	105.07	0	0	0		0	0				eAbsolute	Positive	M+	1		30	Individual
Cumene	Fragment	1	ms1	120.093	77.0391	77.0391	0	0	0		0	0				eAbsolute	Positive	M+	1		30	Individual
Cyclohexane/Hexene	TargetPeak		ms1	0	0	84.0934	0	0	0		0	0				eAbsolute	Positive	M+	1		30	Individual
Cyclohexane/Hexene	Fragment	1	ms1	84.0934	83.0861	83.0861	0	0	0		0	0				eAbsolute	Positive	M+	1		30	Individual
Cyclohexane/Hexene	Fragment	1	ms1	84.0934	69.0704	69.0704	0	0	0		0	0				eAbsolute	Positive	M+	1		30	Individual
Cyclopentane	TargetPeak		ms1	0	0	70.0777	0	0	0		0	0				eAbsolute	Positive	M+	1		30	Individual
Cyclopentane	Fragment	1	ms1	70.0777	69.0704	69.0704	0	0	0		0	0				eAbsolute	Positive	M+	1		30	Individual
Cyclopentane	Fragment	1	ms1	70.0777	55.0548	55.0548	0	0	0		0	0				eAbsolute	Positive	M+	1		30	Individual
D-glucose mono-hydrate / dextrose monohydrate	TargetPeak		ms1	0	0	180.063	0	0	0		0	0				eAbsolute	Positive	M+	1		30	Individual
D-glucose mono-hydrate / dextrose monohydrate	Fragment	1	ms1	180.063	103.003	103.003	0	0	0		0	0				eAbsolute	Positive	M+	1		30	Individual
D-glucose mono-hydrate / dextrose monohydrate	Fragment	1	ms1	180.063	73.0284	73.0284	0	0	0		0	0				eAbsolute	Positive	M+	1		30	Individual
d-limonene	TargetPeak		ms1	0	0	136.125	0	0	0		0	0				eAbsolute	Positive	M+	1		30	Individual
d-limonene	Fragment	1	ms1	136.125	121.101	121.101	0	0	0		0	0				eAbsolute	Positive	M+	1		30	Individual
d-limonene	Fragment	1	ms1	136.125	107.085	107.085	0	0	0		0	0				eAbsolute	Positive	M+	1		30	Individual
d-limonene	Fragment	1	ms1	136.125	93.0699	93.0699	0	0	0		0	0				eAbsolute	Positive	M+	1		30	Individual
Decane	TargetPeak		ms1	0	0	142.172	0	0	0		0	0				eAbsolute	Positive	M+	1		30	Individual
Decane	Fragment	1	ms1	142.172	113.133	113.133	0	0	0		0	0				eAbsolute	Positive	M+	1		30	Individual
Decane	Fragment	1	ms1	142.172	85.1017	85.1017	0	0	0		0	0				eAbsolute	Positive	M+	1		30	Individual
Dextrose (glucose)	TargetPeak		ms1	0	0	180.063	0	0	0		0	0				eAbsolute	Positive	M+	1		30	Individual
Dextrose (glucose)	Fragment	1	ms1	180.063	131.034	131.034	0	0	0		0	0				eAbsolute	Positive	M+	1		30	Individual
Dextrose (glucose)	Fragment	1	ms1	180.063	103.039	103.039	0	0	0		0	0				eAbsolute	Positive	M+	1		30	Individual
Dextrose (glucose)	Fragment	1	ms1	180.063	73.0284	73.0284	0	0	0		0	0				eAbsolute	Positive	M+	1		30	Individual
diethyl malonate	TargetPeak		ms1	0	0	160.073	0	0	0		0	0				eAbsolute	Positive	M+	1		30	Individual
diethyl malonate	Fragment	1	ms1	160.073	133.049	133.049	0	0	0		0	0				eAbsolute	Positive	M+	1		30	Individual
diethyl malonate	Fragment	1	ms1	160.073	115.039	115.039	0	0	0		0	0				eAbsolute	Positive	M+	1		30	Individual
diethyl malonate	Fragment	1	ms1	160.073	87.0441	87.0441	0	0	0		0	0				eAbsolute	Positive	M+	1		30	Individual
Dimethyl ether	TargetPeak		ms1	0	0	46.0413	0	0	0		0	0				eAbsolute	Positive	M+	1		30	Individual
Dimethyl ether	Fragment	1	ms1	46.0413	31.0178	31.0178	0	0	0		0	0				eAbsolute	Positive	M+	1		30	Individual
Diphenyl ether	TargetPeak		ms1	0	0	170.073	0	0	0		0	0				eAbsolute	Positive	M+	1		30	Individual
Diphenyl ether	Fragment	1	ms1	170.073	169.065	169.065	0	0	0		0	0				eAbsolute	Positive	M+	1		30	Individual
Diphenyl ether	Fragment	1	ms1	170.073	94.0419	94.0419	0	0	0		0	0				eAbsolute	Positive	M+	1		30	Individual
Diphenyl sulphide	TargetPeak		ms1	0	0	186.05	0	0	0		0	0				eAbsolute	Positive	M+	1		30	Individual
Diphenyl sulphide	Fragment	1	ms1	186.05	185.042	185.042	0	0	0		0	0				eAbsolute	Positive	M+	1		30	Individual
Diphenyl sulphide	Fragment	1	ms1	186.05	171.027	171.027	0	0	0		0	0				eAbsolute	Positive	M+	1		30	Individual
Diphenylmethane	TargetPeak		ms1	0	0	168.093	0	0	0		0	0				eAbsolute	Positive	M+	1		30	Individual
Diphenylmethane	Fragment	1	ms1	168.093	167.086	167.086	0	0	0		0	0				eAbsolute	Positive	M+	1		30	Individual
Diphenylmethane	Fragment	1	ms1	168.093	152.063	152.063	0	0	0		0	0				eAbsolute	Positive	M+	1		30	Individual
Diphenylmethyl chloride	TargetPeak		ms1	0	0	202.054	0	0	0		0	0				eAbsolute	Positive	M+	1		30	Individual
Diphenylmethyl chloride	Fragment	1	ms1	202.054	152.039	152.039	0	0	0		0	0				eAbsolute	Positive	M+	1		30	Individual
Diphenylmethyl chloride	Fragment	1	ms1	202.054	125.016	125.016	0	0	0		0	0				eAbsolute	Positive	M+	1		30	Individual
DL-alpha-tocopheryl acetate	TargetPeak		ms1	0	0	472.391	0	0	0		0	0				eAbsolute	Positive	M+	1		30	Individual
DL-alpha-tocopheryl acetate	TargetPeak		ms1	472.391	247.133	247.133	0	0	0		0	0				eAbsolute	Positive	M+	1		30	Individual
DL-alpha-tocopheryl acetate	TargetPeak		ms1	472.391	207.138	207.138	0	0	0		0	0				eAbsolute	Positive	M+	1		30	Individual
Docosane	TargetPeak		ms1	0	0	310.359	0	0	0		0	0				eAbsolute	Positive	M+	1		30	Individual
Docosane	Fragment	1	ms1	310.359	281.321	281.321	0	0	0		0	0				eAbsolute	Positive	M+	1		30	Individual
Docosane	Fragment	1	ms1	310.359	267.305	267.305	0	0	0		0	0				eAbsolute	Positive	M+	1		30	Individual
Dodecane	TargetPeak		ms1	0	0	170.203	0	0	0		0	0				eAbsolute	Positive	M+	1		30	Individual
Dodecane	Fragment	1	ms1	170.203	141.164	141.164	0	0	0		0	0				eAbsolute	Positive	M+	1		30	Individual
Dodecane	Fragment	1	ms1	170.203	127.149	127.149	0	0	0		0	0				eAbsolute	Positive	M+	1		30	Individual
Edetic acid (EDTA) -Ethylenediaminetetraacetic acid	TargetPeak		ms1	0	0	292.09	0	0	0		0	0				eAbsolute	Positive	M+	1		30	Individual
Edetic acid (EDTA) -Ethylenediaminetetraacetic acid	Fragment	1	ms1	292.09	187.071	187.071	0	0	0		0	0				eAbsolute	Positive	M+	1		30	Individual
Edetic acid (EDTA) -Ethylenediaminetetraacetic acid	Fragment	1	ms1	292.09	146.045	146.045	0	0	0		0	0				eAbsolute	Positive	M+	1		30	Individual
Edetic acid (EDTA) -Ethylenediaminetetraacetic acid	Fragment	1	ms1	292.09	128.034	128.034	0	0	0		0	0				eAbsolute	Positive	M+	1		30	Individual
Eicosane	TargetPeak		ms1	0	0	282.328	0	0	0		0	0				eAbsolute	Positive	M+	1		30	Individual
Eicosane	Fragment	1	ms1	282.328	253.29	253.29	0	0	0		0	0				eAbsolute	Positive	M+	1		30	Individual
Eicosane	Fragment	1	ms1	282.328	239.274	239.274	0	0	0		0	0				eAbsolute	Positive	M+	1		30	Individual
Ethanol	TargetPeak		ms1	0	0	46.0413	0	0	0		0	0				eAbsolute	Positive	M+	1		30	Individual
Ethoxylated lanolin	TargetPeak		ms1	0	0	104.047	0	0	0		0	0				eAbsolute	Positive	M+	1		30	Individual
Ethoxylated lanolin	Fragment	1	ms1	104.047	73.9999	73.9999	0	0	0		0	0				eAbsolute	Positive	M+	1		30	Individual
Ethoxylated lanolin	Fragment	1	ms1	104.047	61.0284	61.0284	0	0	0		0	0				eAbsolute	Positive	M+	1		30	Individual
Ethylbenzene	TargetPeak		ms1	0	0	106.078	0	0	0		0	0				eAbsolute	Positive	M+	1		30	Individual
Ethylbenzene	Fragment	1	ms1	106.078	91.0542	91.0542	0	0	0		0	0				eAbsolute	Positive	M+	1		30	Individual
Ethylbenzene	Fragment	1	ms1	106.078	77.0386	77.0386	0	0	0		0	0				eAbsolute	Positive	M+	1		30	Individual
Ethylbenzene/Xylene	TargetPeak		ms1	106.078	0	106.078	0	0	0		0	0				eAbsolute	Positive	M+	1		30	Individual
Ethylbenzene/Xylene	Fragment	1	ms1	106.078	105.07	105.07	0	0	0		0	0				eAbsolute	Positive	M+	1		30	Individual
Ethylbenzene/Xylene	Fragment	1	ms1	106.078	91.0548	91.0548	0	0	0		0	0				eAbsolute	Positive	M+	1		30	Individual
Ethylbenzene/Xylene_2	TargetPeak		ms1	0	0	106.078	0	0	0		0	0				eAbsolute	Positive	M+	1		30	Individual
Ethylbenzene/Xylene_2	Fragment	1	ms1	106.078	105.07	105.07	0	0	0		0	0				eAbsolute	Positive	M+	1		30	Individual
Ethylbenzene/Xylene_2	Fragment	1	ms1	106.078	91.0548	91.0548	0	0	0		0	0				eAbsolute	Positive	M+	1		30	Individual
Ethylbenzene/Xylene_3	TargetPeak		ms1	0	0	106.078	0	0	0		0	0				eAbsolute	Positive	M+	1		30	Individual
Ethylbenzene/Xylene_3	Fragment	1	ms1	106.078	105.07	105.07	0	0	0		0	0				eAbsolute	Positive	M+	1		30	Individual
Ethylbenzene/Xylene_3	Fragment	1	ms1	106.078	91.0548	91.0548	0	0	0		0	0				eAbsolute	Positive	M+	1		30	Individual
Ethylbenzene/Xylene_4	TargetPeak		ms1	0	0	106.078	0	0	0		0	0				eAbsolute	Positive	M+	1		30	Individual
Ethylbenzene/Xylene_4	Fragment	1	ms1	106.078	105.07	105.07	0	0	0		0	0				eAbsolute	Positive	M+	1		30	Individual
Ethylbenzene/Xylene_4	Fragment	1	ms1	106.078	91.0548	91.0548	0	0	0		0	0				eAbsolute	Positive	M+	1		30	Individual
Ethylene oxide	TargetPeak		ms1	0	0	44.0257	0	0	0		0	0				eAbsolute	Positive	M+	1		30	Individual
Ethylxylene/Isopropyltoluene	TargetPeak		ms1	0	0	134.109	0	0	0		0	0				eAbsolute	Positive	M+	1		30	Individual
Ethylxylene/Isopropyltoluene	Fragment	1	ms1	134.109	119.086	119.086	0	0	0		0	0				eAbsolute	Positive	M+	1		30	Individual
Ethylxylene/Isopropyltoluene	Fragment	1	ms1	134.109	105.07	105.07	0	0	0		0	0				eAbsolute	Positive	M+	1		30	Individual
Ethylxylene/Isopropyltoluene_2	TargetPeak		ms1	0	0	134.109	0	0	0		0	0				eAbsolute	Positive	M+	1		30	Individual
Ethylxylene/Isopropyltoluene_2	Fragment	1	ms1	134.109	119.086	119.086	0	0	0		0	0				eAbsolute	Positive	M+	1		30	Individual
Ethylxylene/Isopropyltoluene_2	Fragment	1	ms1	134.109	105.07	105.07	0	0	0		0	0				eAbsolute	Positive	M+	1		30	Individual
Ethylxylene/Isopropyltoluene_3	TargetPeak		ms1	0	0	134.109	0	0	0		0	0				eAbsolute	Positive	M+	1		30	Individual
Ethylxylene/Isopropyltoluene_3	Fragment	1	ms1	134.109	119.086	119.086	0	0	0		0	0				eAbsolute	Positive	M+	1		30	Individual
Ethylxylene/Isopropyltoluene_3	Fragment	1	ms1	134.109	105.07	105.07	0	0	0		0	0				eAbsolute	Positive	M+	1		30	Individual
Ethylxylene/Isopropyltoluene_4	TargetPeak		ms1	0	0	134.109	0	0	0		0	0				eAbsolute	Positive	M+	1		30	Individual
Ethylxylene/Isopropyltoluene_4	Fragment	1	ms1	134.109	119.086	119.086	0	0	0		0	0				eAbsolute	Positive	M+	1		30	Individual
Ethylxylene/Isopropyltoluene_4	Fragment	1	ms1	134.109	105.07	105.07	0	0	0		0	0				eAbsolute	Positive	M+	1		30	Individual
Hentriacontane	TargetPeak		ms1	0	0	436.5	0	0	0		0	0				eAbsolute	Positive	M+	1		30	Individual
Hentriacontane	Fragment	1	ms1	436.5	421.477	421.477	0	0	0		0	0				eAbsolute	Positive	M+	1		30	Individual
Hentriacontane	Fragment	1	ms1	436.5	407.462	407.462	0	0	0		0	0				eAbsolute	Positive	M+	1		30	Individual
Heptacosane	TargetPeak		ms1	0	0	380.438	0	0	0		0	0				eAbsolute	Positive	M+	1		30	Individual
Heptacosane	Fragment	1	ms1	380.438	351.399	351.399	0	0	0		0	0				eAbsolute	Positive	M+	1		30	Individual
Heptacosane	Fragment	1	ms1	380.438	337.383	337.383	0	0	0		0	0				eAbsolute	Positive	M+	1		30	Individual
Heptadecane	TargetPeak		ms1	0	0	240.281	0	0	0		0	0				eAbsolute	Positive	M+	1		30	Individual
Heptadecane	Fragment	1	ms1	240.281	211.243	211.243	0	0	0		0	0				eAbsolute	Positive	M+	1		30	Individual
Heptadecane	Fragment	1	ms1	240.281	197.227	197.227	0	0	0		0	0				eAbsolute	Positive	M+	1		30	Individual
Heptane	TargetPeak		ms1	0	0	100.125	0	0	0		0	0				eAbsolute	Positive	M+	1		30	Individual
Heptane	Fragment	1	ms1	100.125	85.1017	85.1017	0	0	0		0	0				eAbsolute	Positive	M+	1		30	Individual
Heptane	Fragment	1	ms1	100.125	71.0861	71.0861	0	0	0		0	0				eAbsolute	Positive	M+	1		30	Individual
Hexane	TargetPeak		ms1	0	0	86.109	0	0	0		0	0				eAbsolute	Positive	M+	1		30	Individual
Hexane	Fragment	1	ms1	86.109	85.1017	85.1017	0	0	0		0	0				eAbsolute	Positive	M+	1		30	Individual
Hexane	Fragment	1	ms1	86.109	71.0861	71.0861	0	0	0		0	0				eAbsolute	Positive	M+	1		30	Individual
Hexatriacontane	TargetPeak		ms1	0	0	506.579	0	0	0		0	0				eAbsolute	Positive	M+	1		30	Individual
Hexatriacontane	Fragment	1	ms1	506.579	477.54	477.54	0	0	0		0	0				eAbsolute	Positive	M+	1		30	Individual
Hexatriacontane	Fragment	1	ms1	506.579	463.524	463.524	0	0	0		0	0				eAbsolute	Positive	M+	1		30	Individual
hexyl acetate	TargetPeak		ms1	0	0	144.114	0	0	0		0	0				eAbsolute	Positive	M+	1		30	Individual
hexyl acetate	Fragment	1	ms1	144.114	84.0933	84.0933	0	0	0		0	0				eAbsolute	Positive	M+	1		30	Individual
hexyl acetate	Fragment	1	ms1	144.114	69.0699	69.0699	0	0	0		0	0				eAbsolute	Positive	M+	1		30	Individual
hexyl acetate	Fragment	1	ms1	144.114	56.0621	56.0621	0	0	0		0	0				eAbsolute	Positive	M+	1		30	Individual
Indane	TargetPeak		ms1	0	0	118.078	0	0	0		0	0				eAbsolute	Positive	M+	1		30	Individual
Indane	Fragment	1	ms1	118.078	117.07	117.07	0	0	0		0	0				eAbsolute	Positive	M+	1		30	Individual
Indane	Fragment	1	ms1	118.078	89.0391	89.0391	0	0	0		0	0				eAbsolute	Positive	M+	1		30	Individual
Indole	TargetPeak		ms1	0	0	117.057	0	0	0		0	0				eAbsolute	Positive	M+	1		30	Individual
Indole	Fragment	1	ms1	117.057	116.05	116.05	0	0	0		0	0				eAbsolute	Positive	M+	1		30	Individual
Indole	Fragment	1	ms1	117.057	90.0344	90.0344	0	0	0		0	0				eAbsolute	Positive	M+	1		30	Individual
Isobutanol (2-methylpropan-1-ol)	TargetPeak		ms1	0	0	74.0726	0	0	0		0	0				eAbsolute	Positive	M+	1		30	Individual
Isobutanol (2-methylpropan-1-ol)	Fragment	1	ms1	74.0726	59.0491	59.0491	0	0	0		0	0				eAbsolute	Positive	M+	1		30	Individual
Isopropyl myristate	TargetPeak		ms1	0	0	270.255	0	0	0		0	0				eAbsolute	Positive	M+	1		30	Individual
Isopropyl myristate	Fragment	1	ms1	270.255	228.208	228.208	0	0	0		0	0				eAbsolute	Positive	M+	1		30	Individual
Isopropyl myristate	Fragment	1	ms1	270.255	211.206	211.206	0	0	0		0	0				eAbsolute	Positive	M+	1		30	Individual
Isopropyl myristate	Fragment	1	ms1	270.255	102.067	102.067	0	0	0		0	0				eAbsolute	Positive	M+	1		30	Individual
Isopropylbenzene	TargetPeak		ms1	0	0	120.093	0	0	0		0	0				eAbsolute	Positive	M+	1		30	Individual
Isopropylbenzene	Fragment	1	ms1	120.093	105.07	105.07	0	0	0		0	0				eAbsolute	Positive	M+	1		30	Individual
Isopropylbenzene	Fragment	1	ms1	120.093	91.0548	91.0548	0	0	0		0	0				eAbsolute	Positive	M+	1		30	Individual
Lauroyl N-methylglycine (N-lauroylsarcosine)	TargetPeak		ms1	0	0	271.214	0	0	0		0	0				eAbsolute	Positive	M+	1		30	Individual
Lauroyl N-methylglycine (N-lauroylsarcosine)	Fragment	1	ms1	271.214	227.152	227.152	0	0	0		0	0				eAbsolute	Positive	M+	1		30	Individual
Lauroyl N-methylglycine (N-lauroylsarcosine)	Fragment	1	ms1	271.214	183.174	183.174	0	0	0		0	0				eAbsolute	Positive	M+	1		30	Individual
Lauroyl N-methylglycine (N-lauroylsarcosine)	Fragment	1	ms1	271.214	131.058	131.058	0	0	0		0	0				eAbsolute	Positive	M+	1		30	Individual
linalool	TargetPeak		ms1	0	0	154.135	0	0	0		0	0				eAbsolute	Positive	M+	1		30	Individual
linalool	Fragment	1	ms1	154.135	136.125	136.125	0	0	0		0	0				eAbsolute	Positive	M+	1		30	Individual
linalool	Fragment	1	ms1	154.135	121.101	121.101	0	0	0		0	0				eAbsolute	Positive	M+	1		30	Individual
linalool	Fragment	1	ms1	154.135	71.0491	71.0491	0	0	0		0	0				eAbsolute	Positive	M+	1		30	Individual
m-xilene	TargetPeak		ms1	0	0	106.078	0	0	0		0	0				eAbsolute	Positive	M+	1		30	Individual
m-xilene	Fragment	1	ms1	106.078	91.0548	91.0548	0	0	0		0	0				eAbsolute	Positive	M+	1		30	Individual
m-xilene	Fragment	1	ms1	106.078	105.07	105.07	0	0	0		0	0				eAbsolute	Positive	M+	1		30	Individual
Methyl laurate	TargetPeak		ms1	0	0	214.193	0	0	0		0	0				eAbsolute	Positive	M+	1		30	Individual
Methyl laurate	Fragment	1	ms1	214.193	171.138	171.138	0	0	0		0	0				eAbsolute	Positive	M+	1		30	Individual
Methyl laurate	Fragment	1	ms1	214.193	143.107	143.107	0	0	0		0	0				eAbsolute	Positive	M+	1		30	Individual
Methyl laurate	Fragment	1	ms1	214.193	87.0446	87.0446	0	0	0		0	0				eAbsolute	Positive	M+	1		30	Individual
Methyl laurate	Fragment	1	ms1	214.193	74.0362	74.0362	0	0	0		0	0				eAbsolute	Positive	M+	1		30	Individual
Methyl oleate	TargetPeak		ms1	0	0	296.271	0	0	0		0	0				eAbsolute	Positive	M+	1		30	Individual
Methyl oleate	Fragment	1	ms1	296.271	264.245	264.245	0	0	0		0	0				eAbsolute	Positive	M+	1		30	Individual
Methyl oleate	Fragment	1	ms1	296.271	222.234	222.234	0	0	0		0	0				eAbsolute	Positive	M+	1		30	Individual
Methyl oleate	Fragment	1	ms1	296.271	180.187	180.187	0	0	0		0	0				eAbsolute	Positive	M+	1		30	Individual
methyl-hydroxy poly(oxy-1,2-ethandiyl)	TargetPeak		ms1	0	0	190.156	0	0	0		0	0				eAbsolute	Positive	M+	1		30	Individual
methyl-hydroxy poly(oxy-1,2-ethandiyl)	Fragment	1	ms1	190.156	115.112	115.112	0	0	0		0	0				eAbsolute	Positive	M+	1		30	Individual
methyl-hydroxy poly(oxy-1,2-ethandiyl)	Fragment	1	ms1	190.156	59.0491	59.0491	0	0	0		0	0				eAbsolute	Positive	M+	1		30	Individual
Methylparaben	TargetPeak		ms1	0	0	152.047	0	0	0		0	0				eAbsolute	Positive	M+	1		30	Individual
Methylparaben	Fragment	1	ms1	152.047	121.028	121.028	0	0	0		0	0				eAbsolute	Positive	M+	1		30	Individual
Methylparaben	Fragment	1	ms1	152.047	93.0335	93.0335	0	0	0		0	0				eAbsolute	Positive	M+	1		30	Individual
n-Butane/Isobutane	TargetPeak		ms1	0	0	58.0777	0	0	0		0	0				eAbsolute	Positive	M+	1		30	Individual
n-Butane/Isobutane	Fragment	1	ms1	58.0777	57.0704	57.0704	0	0	0		0	0				eAbsolute	Positive	M+	1		30	Individual
n-butylbenzene	TargetPeak		ms1	0	0	134.109	0	0	0		0	0				eAbsolute	Positive	M+	1		30	Individual
n-butylbenzene	Fragment	1	ms1	134.109	92.0626	92.0626	0	0	0		0	0				eAbsolute	Positive	M+	1		30	Individual
n-butylbenzene	Fragment	1	ms1	134.109	91.0548	91.0548	0	0	0		0	0				eAbsolute	Positive	M+	1		30	Individual
N-Methyl-2-pyrrolidone	TargetPeak		ms1	99.0679	0	99.0679	0	0	0		0	0				eAbsolute	Positive	M+	1		30	Individual
N-Methyl-2-pyrrolidone	Fragment	1	ms1	99.0679	98.0606	98.0606	0	0	0		0	0				eAbsolute	Positive	M+	1		30	Individual
N-Methyl-2-pyrrolidone	Fragment	1	ms1	99.0679	71.0371	71.0371	0	0	0		0	0				eAbsolute	Positive	M+	1		30	Individual
n-Propylbenzene	TargetPeak		ms1	120.093	0	120.093	0	0	0		0	0				eAbsolute	Positive	M+	1		30	Individual
n-Propylbenzene	Fragment	1	ms1	120.093	105.07	105.07	0	0	0		0	0				eAbsolute	Positive	M+	1		30	Individual
n-Propylbenzene	Fragment	1	ms1	120.093	91.0548	91.0548	0	0	0		0	0				eAbsolute	Positive	M+	1		30	Individual
Naphthalene	TargetPeak		ms1	128.062	0	128.062	0	0	0		0	0				eAbsolute	Positive	M+	1	19.9	30	Individual
Naphthalene	Fragment	1	ms1	128.062	127.055	127.055	0	0	0		0	0				eAbsolute	Positive	M+	1	19.9	30	Individual
Naphthalene	Fragment	1	ms1	128.062	113.039	113.039	0	0	0		0	0				eAbsolute	Positive	M+	1	19.9	30	Individual
Nonacosane	TargetPeak		ms1	0	0	408.469	0	0	0		0	0				eAbsolute	Positive	M+	1		30	Individual
Nonacosane	Fragment	1	ms1	408.469	379.43	379.43	0	0	0		0	0				eAbsolute	Positive	M+	1		30	Individual
Nonacosane	Fragment	1	ms1	408.469	365.415	365.415	0	0	0		0	0				eAbsolute	Positive	M+	1		30	Individual
Nonadecane	TargetPeak		ms1	0	0	268.312	0	0	0		0	0				eAbsolute	Positive	M+	1		30	Individual
Nonadecane	Fragment	1	ms1	268.312	239.274	239.274	0	0	0		0	0				eAbsolute	Positive	M+	1		30	Individual
Nonadecane	Fragment	1	ms1	268.312	225.258	225.258	0	0	0		0	0				eAbsolute	Positive	M+	1		30	Individual
Nonane	TargetPeak		ms1	0	0	128.156	0	0	0		0	0				eAbsolute	Positive	M+	1		30	Individual
Nonane	Fragment	1	ms1	128.156	99.1174	99.1174	0	0	0		0	0				eAbsolute	Positive	M+	1		30	Individual
Nonane	Fragment	1	ms1	128.156	85.1017	85.1017	0	0	0		0	0				eAbsolute	Positive	M+	1		30	Individual
Nonyl aldehyde	TargetPeak		ms1	0	0	142.135	0	0	0		0	0				eAbsolute	Positive	M+	1		30	Individual
Nonyl aldehyde	Fragment	1	ms1	142.135	98.109	98.109	0	0	0		0	0				eAbsolute	Positive	M+	1		30	Individual
Nonyl aldehyde	Fragment	1	ms1	142.135	70.0413	70.0413	0	0	0		0	0				eAbsolute	Positive	M+	1		30	Individual
Nonyl aldehyde	Fragment	1	ms1	142.135	57.0335	57.0335	0	0	0		0	0				eAbsolute	Positive	M+	1		30	Individual
o-xilene	TargetPeak		ms1	0	0	106.078	0	0	0		0	0				eAbsolute	Positive	M+	1		30	Individual
o-xilene	Fragment	1	ms1	106.078	91.0548	91.0548	0	0	0		0	0				eAbsolute	Positive	M+	1		30	Individual
o-xilene	Fragment	1	ms1	106.078	105.07	105.07	0	0	0		0	0				eAbsolute	Positive	M+	1		30	Individual
Octacosane	TargetPeak		ms1	0	0	394.453	0	0	0		0	0				eAbsolute	Positive	M+	1		30	Individual
Octacosane	Fragment	1	ms1	394.453	365.415	365.415	0	0	0		0	0				eAbsolute	Positive	M+	1		30	Individual
Octacosane	Fragment	1	ms1	394.453	351.399	351.399	0	0	0		0	0				eAbsolute	Positive	M+	1		30	Individual
Octadecane	TargetPeak		ms1	0	0	254.297	0	0	0		0	0				eAbsolute	Positive	M+	1		30	Individual
Octadecane	Fragment	1	ms1	254.297	225.258	225.258	0	0	0		0	0				eAbsolute	Positive	M+	1		30	Individual
Octadecane	Fragment	1	ms1	254.297	211.243	211.243	0	0	0		0	0				eAbsolute	Positive	M+	1		30	Individual
Octadecanoic acid, 2-ethylhexyl ester	TargetPeak		ms1	0	0	396.396	0	0	0		0	0				eAbsolute	Positive	M+	1		30	Individual
Octane	TargetPeak		ms1	0	0	114.14	0	0	0		0	0				eAbsolute	Positive	M+	1		30	Individual
Octane	Fragment	1	ms1	114.14	85.1017	85.1017	0	0	0		0	0				eAbsolute	Positive	M+	1		30	Individual
Octane	Fragment	1	ms1	114.14	84.0939	84.0939	0	0	0		0	0				eAbsolute	Positive	M+	1		30	Individual
p-Ethynyltoluene	TargetPeak		ms1	0	0	116.062	0	0	0		0	0				eAbsolute	Positive	M+	1		30	Individual
p-Ethynyltoluene	Fragment	1	ms1	116.062	115.055	115.055	0	0	0		0	0				eAbsolute	Positive	M+	1		30	Individual
p-Ethynyltoluene	Fragment	1	ms1	116.062	86.0156	86.0156	0	0	0		0	0				eAbsolute	Positive	M+	1		30	Individual
p-xilene	TargetPeak		ms1	0	0	106.078	0	0	0		0	0				eAbsolute	Positive	M+	1		30	Individual
p-xilene	Fragment	1	ms1	106.078	91.0548	91.0548	0	0	0		0	0				eAbsolute	Positive	M+	1		30	Individual
p-xilene	Fragment	1	ms1	106.078	105.07	105.07	0	0	0		0	0				eAbsolute	Positive	M+	1		30	Individual
Pentadecane	TargetPeak		ms1	0	0	212.25	0	0	0		0	0				eAbsolute	Positive	M+	1		30	Individual
Pentadecane	Fragment	1	ms1	212.25	183.211	183.211	0	0	0		0	0				eAbsolute	Positive	M+	1		30	Individual
Pentadecane	Fragment	1	ms1	212.25	169.196	169.196	0	0	0		0	0				eAbsolute	Positive	M+	1		30	Individual
Pentane/Isopentane	TargetPeak		ms1	0	0	72.0934	0	0	0		0	0				eAbsolute	Positive	M+	1		30	Individual
Pentane/Isopentane	Fragment	1	ms1	72.0934	71.0861	71.0861	0	0	0		0	0				eAbsolute	Positive	M+	1		30	Individual
Pentane/Isopentane	Fragment	1	ms1	72.0934	57.0704	57.0704	0	0	0		0	0				eAbsolute	Positive	M+	1		30	Individual
Polypropyleneglycol	TargetPeak		ms1	0	0	90.0675	0	0	0		0	0				eAbsolute	Positive	M+	1		30	Individual
Polypropyleneglycol	Fragment	1	ms1	90.0675	59.0128	59.0128	0	0	0		0	0				eAbsolute	Positive	M+	1		30	Individual
Propionic acid	TargetPeak		ms1	0	0	74.0362	0	0	0		0	0				eAbsolute	Positive	M+	1		30	Individual
Propionic acid	Fragment	1	ms1	74.0362	57.0335	57.0335	0	0	0		0	0				eAbsolute	Positive	M+	1		30	Individual
Propionic acid	Fragment	1	ms1	74.0362	44.9971	44.9971	0	0	0		0	0				eAbsolute	Positive	M+	1		30	Individual
Propylbenzene	TargetPeak		ms1	120.093	0	120.093	0	0	0		0	0				eAbsolute	Positive	M+	1		30	Individual
Propylbenzene	Fragment	1	ms1	120.093	105.07	105.07	0	0	0		0	0				eAbsolute	Positive	M+	1		30	Individual
Propylbenzene	Fragment	1	ms1	120.093	91.0548	91.0548	0	0	0		0	0				eAbsolute	Positive	M+	1		30	Individual
Propylene carbonate	TargetPeak		ms1	0	0	102.031	0	0	0		0	0				eAbsolute	Positive	M+	1		30	Individual
Propylene carbonate	Fragment	1	ms1	102.031	56.9971	56.9971	0	0	0		0	0				eAbsolute	Positive	M+	1		30	Individual
Propylene glycol	TargetPeak		ms1	76.0519	0	76.0519	0	0	0		0	0				eAbsolute	Positive	M+	1		30	Individual
Propylene glycol	Fragment	1	ms1	76.0519	61.029	61.029	0	0	0		0	0				eAbsolute	Positive	M+	1		30	Individual
Propylene glycol	Fragment	1	ms1	76.0519	45.0304	45.0304	0	0	0		0	0				eAbsolute	Positive	M+	1		30	Individual
Propylene oxide	TargetPeak		ms1	0	0	58.0413	0	0	0		0	0				eAbsolute	Positive	M+	1		30	Individual
Propyleneglycol	TargetPeak		ms1	0	0	76.0519	0	0	0		0	0				eAbsolute	Positive	M+	1		30	Individual
Propyleneglycol	Fragment	1	ms1	76.0519	61.029	61.029	0	0	0		0	0				eAbsolute	Positive	M+	1		30	Individual
Propyleneglycol	Fragment	1	ms1	76.0519	45.0304	45.0304	0	0	0		0	0				eAbsolute	Positive	M+	1		30	Individual
Propylparaben (propyl 4-hydroxybenzoate)	TargetPeak		ms1	0	0	180.078	0	0	0		0	0				eAbsolute	Positive	M+	1		30	Individual
Propylparaben (propyl 4-hydroxybenzoate)	Fragment	1	ms1	180.078	138.031	138.031	0	0	0		0	0				eAbsolute	Positive	M+	1		30	Individual
Propylparaben (propyl 4-hydroxybenzoate)	Fragment	1	ms1	180.078	121.028	121.028	0	0	0		0	0				eAbsolute	Positive	M+	1		30	Individual
Propylparaben (propyl 4-hydroxybenzoate)	Fragment	1	ms1	180.078	93.0335	93.0335	0	0	0		0	0				eAbsolute	Positive	M+	1		30	Individual
Propyltoluene	TargetPeak		ms1	0	0	134.109	0	0	0		0	0				eAbsolute	Positive	M+	1		30	Individual
Propyltoluene	Fragment	1	ms1	134.109	105.07	105.07	0	0	0		0	0				eAbsolute	Positive	M+	1		30	Individual
Propyltoluene	Fragment	1	ms1	134.109	103.055	103.055	0	0	0		0	0				eAbsolute	Positive	M+	1		30	Individual
Sec-butylbenzene	TargetPeak		ms1	0	0	134.109	0	0	0		0	0				eAbsolute	Positive	M+	1		30	Individual
Sec-butylbenzene	Fragment	1	ms1	134.109	105.07	105.07	0	0	0		0	0				eAbsolute	Positive	M+	1		30	Individual
Sec-butylbenzene	Fragment	1	ms1	134.109	91.0548	91.0548	0	0	0		0	0				eAbsolute	Positive	M+	1		30	Individual
Styrene	TargetPeak		ms1	0	0	104.062	0	0	0		0	0				eAbsolute	Positive	M+	1		30	Individual
Styrene	Fragment	1	ms1	104.062	103.055	103.055	0	0	0		0	0				eAbsolute	Positive	M+	1		30	Individual
Styrene	Fragment	1	ms1	104.062	77.0391	77.0391	0	0	0		0	0				eAbsolute	Positive	M+	1		30	Individual
styrene-d8	TargetPeak		ms1	0	0	112.112	0	0	0		0	0				eAbsolute	Positive	M+	1	13.5	30	Individual
styrene-d8	Fragment	1	ms1	0	0	110.098	0	0	0		0	0				eAbsolute	Positive	M+	1	13.5	30	Individual
Sucrose (alpha-D-Glucopyranoside, beta-D-Fructofuranosyl) (Saccharose)	TargetPeak		ms1	0	0	342.116	0	0	0		0	0				eAbsolute	Positive	M+	1		30	Individual
Sucrose (alpha-D-Glucopyranoside, beta-D-Fructofuranosyl) (Saccharose)	Fragment	1	ms1	342.116	293.087	293.087	0	0	0		0	0				eAbsolute	Positive	M+	1		30	Individual
Sucrose (alpha-D-Glucopyranoside, beta-D-Fructofuranosyl) (Saccharose)	Fragment	1	ms1	342.116	221.066	221.066	0	0	0		0	0				eAbsolute	Positive	M+	1		30	Individual
Sucrose (alpha-D-Glucopyranoside, beta-D-Fructofuranosyl) (Saccharose)	Fragment	1	ms1	342.116	145.049	145.049	0	0	0		0	0				eAbsolute	Positive	M+	1		30	Individual
tert-Butylbenzene	TargetPeak		ms1	0	0	134.109	0	0	0		0	0				eAbsolute	Positive	M+	1	18.4	45	Individual
tert-Butylbenzene	Fragment	1	ms1	134.109	119.086	119.086	0	0	0		0	0				eAbsolute	Positive	M+	1	18.4	45	Individual
tert-Butylbenzene	Fragment	1	ms1	134.109	103.055	103.055	0	0	0		0	0				eAbsolute	Positive	M+	1	18.4	45	Individual
Tetracosane	TargetPeak		ms1	0	0	338.391	0	0	0		0	0				eAbsolute	Positive	M+	1		30	Individual
Tetracosane	Fragment	1	ms1	338.391	309.352	309.352	0	0	0		0	0				eAbsolute	Positive	M+	1		30	Individual
Tetracosane	Fragment	1	ms1	338.391	295.336	295.336	0	0	0		0	0				eAbsolute	Positive	M+	1		30	Individual
Tetradecane	TargetPeak		ms1	0	0	198.234	0	0	0		0	0				eAbsolute	Positive	M+	1		30	Individual
Tetradecane	Fragment	1	ms1	198.234	169.196	169.196	0	0	0		0	0				eAbsolute	Positive	M+	1		30	Individual
Tetradecane	Fragment	1	ms1	198.234	155.18	155.18	0	0	0		0	0				eAbsolute	Positive	M+	1		30	Individual
Tetramethylbenzene	TargetPeak		ms1	0	0	134.109	0	0	0		0	0				eAbsolute	Positive	M+	1		30	Individual
Tetramethylbenzene	Fragment	1	ms1	134.109	133.102	133.102	0	0	0		0	0				eAbsolute	Positive	M+	1		30	Individual
Tetramethylbenzene	Fragment	1	ms1	134.109	119.086	119.086	0	0	0		0	0				eAbsolute	Positive	M+	1		30	Individual
Toluene	TargetPeak		ms1	0	0	92.062	0	0	0		0	0				eAbsolute	Positive	M+	1		30	Individual
Toluene	Fragment	1	ms1	92.062	91.0548	91.0548	0	0	0		0	0				eAbsolute	Positive	M+	1		30	Individual
Toluene	Fragment	1	ms1	92.062	77.0391	77.0391	0	0	0		0	0				eAbsolute	Positive	M+	1		30	Individual
Toluene diisocyanate	TargetPeak		ms1	0	0	174.042	0	0	0		0	0				eAbsolute	Positive	M+	1		30	Individual
Toluene diisocyanate	Fragment	1	ms1	174.042	145.04	145.04	0	0	0		0	0				eAbsolute	Positive	M+	1		30	Individual
Toluene diisocyanate	Fragment	1	ms1	174.042	132.044	132.044	0	0	0		0	0				eAbsolute	Positive	M+	1		30	Individual
Trehalose (D-Glucopyranoside, Dglucopyranosyl, hydrate (1:2))	TargetPeak		ms1	0	0	342.116	0	0	0		0	0				eAbsolute	Positive	M+	1		30	Individual
Trehalose (D-Glucopyranoside, Dglucopyranosyl, hydrate (1:2))	Fragment	1	ms1	342.116	179.055	179.055	0	0	0		0	0				eAbsolute	Positive	M+	1		30	Individual
Trehalose (D-Glucopyranoside, Dglucopyranosyl, hydrate (1:2))	Fragment	1	ms1	342.116	119.034	119.034	0	0	0		0	0				eAbsolute	Positive	M+	1		30	Individual
Triacontane	TargetPeak		ms1	0	0	422.485	0	0	0		0	0				eAbsolute	Positive	M+	1		30	Individual
Triacontane	Fragment	1	ms1	422.485	365.415	365.415	0	0	0		0	0				eAbsolute	Positive	M+	1		30	Individual
Triacontane	Fragment	1	ms1	422.485	351.399	351.399	0	0	0		0	0				eAbsolute	Positive	M+	1		30	Individual
Tricosane	TargetPeak		ms1	0	0	324.375	0	0	0		0	0				eAbsolute	Positive	M+	1		30	Individual
Tricosane	Fragment	1	ms1	324.375	295.336	295.336	0	0	0		0	0				eAbsolute	Positive	M+	1		30	Individual
Tricosane	Fragment	1	ms1	324.375	281.321	281.321	0	0	0		0	0				eAbsolute	Positive	M+	1		30	Individual
Tridecane	TargetPeak		ms1	0	0	184.219	0	0	0		0	0				eAbsolute	Positive	M+	1		30	Individual
Tridecane	Fragment	1	ms1	184.219	155.18	155.18	0	0	0		0	0				eAbsolute	Positive	M+	1		30	Individual
Tridecane	Fragment	1	ms1	184.219	141.164	141.164	0	0	0		0	0				eAbsolute	Positive	M+	1		30	Individual
Trimethylolpropane	TargetPeak		ms1	0	0	134.094	0	0	0		0	0				eAbsolute	Positive	M+	1		30	Individual
Trimethylolpropane	Fragment	1	ms1	134.094	117.091	117.091	0	0	0		0	0				eAbsolute	Positive	M+	1		30	Individual
Trimethylolpropane	Fragment	1	ms1	134.094	86.0362	86.0362	0	0	0		0	0				eAbsolute	Positive	M+	1		30	Individual
Trimethylolpropane	Fragment	1	ms1	134.094	71.0491	71.0491	0	0	0		0	0				eAbsolute	Positive	M+	1		30	Individual
Tritriacontane	TargetPeak		ms1	0	0	464.532	0	0	0		0	0				eAbsolute	Positive	M+	1		30	Individual
Tritriacontane	Fragment	1	ms1	464.532	393.446	393.446	0	0	0		0	0				eAbsolute	Positive	M+	1		30	Individual
Tritriacontane	Fragment	1	ms1	464.532	379.43	379.43	0	0	0		0	0				eAbsolute	Positive	M+	1		30	Individual
Undecane	TargetPeak		ms1	0	0	156.187	0	0	0		0	0				eAbsolute	Positive	M+	1		30	Individual
Undecane	Fragment	1	ms1	156.187	127.149	127.149	0	0	0		0	0				eAbsolute	Positive	M+	1		30	Individual
Undecane	Fragment	1	ms1	156.187	113.133	113.133	0	0	0		0	0				eAbsolute	Positive	M+	1		30	Individual
Î±-methylstyrene	TargetPeak		ms1	0	0	118.078	0	0	0		0	0				eAbsolute	Positive	M+	1		30	Individual
Î±-methylstyrene	Fragment	1	ms1	118.078	117.07	117.07	0	0	0		0	0				eAbsolute	Positive	M+	1		30	Individual
Î±-methylstyrene	Fragment	1	ms1	118.078	103.055	103.055	0	0	0		0	0				eAbsolute	Positive	M+	1		30	Individual
Î²-Methylstyrene	TargetPeak		ms1	0	0	118.078	0	0	0		0	0				eAbsolute	Positive	M+	1		30	Individual
Î²-Methylstyrene	Fragment	1	ms1	118.078	103.055	103.055	0	0	0		0	0				eAbsolute	Positive	M+	1		30	Individual
Î²-Methylstyrene	Fragment	1	ms1	118.078	91.0548	91.0548	0	0	0		0	0				eAbsolute	Positive	M+	1		30	Individual
														None

## Sheet: Table S2
Table S2: T-test statitical analysis perform for the common suspect compounds
Initial concentration (after second application)
Compound 2				Compound 5				Compound 6
Prueba t para dos muestras suponiendo varianzas iguales				Prueba t para dos muestras suponiendo varianzas iguales				Prueba t para dos muestras suponiendo varianzas iguales
	Variable 1	Variable 2			Variable 1	Variable 2			Variable 1	Variable 2
Media	0.513333	0.486667		Media	19.6567	10.5		Media	26.57	5.98333
Varianza	0.00323333	0.00493333		Varianza	1.60363	0.0039		Varianza	3.5868	0.0410333
Observaciones	3	3		Observaciones	3	3		Observaciones	3	3
Varianza agrupada	0.00408333			Varianza agrupada	0.803767			Varianza agrupada	1.81392
Diferencia hipotética de las medias	0			Diferencia hipotética de las medias	0			Diferencia hipotética de las medias	0
Grados de libertad	4			Grados de libertad	4			Grados de libertad	4
Estadístico t	0.511101			Estadístico t	12.5089			Estadístico t	18.7207
P(T<=t) una cola	0.318099			P(T<=t) una cola	0.000117481			P(T<=t) una cola	2.3967e-05
Valor crítico de t (una cola)	2.13185			Valor crítico de t (una cola)	2.13185			Valor crítico de t (una cola)	2.13185
P(T<=t) dos colas	0.636198			P(T<=t) dos colas	0.000234962			P(T<=t) dos colas	4.79339e-05
Valor crítico de t (dos colas)	2.77645			Valor crítico de t (dos colas)	2.77645			Valor crítico de t (dos colas)	2.77645
Compound 7				Compound 8				Compound 9
Prueba t para dos muestras suponiendo varianzas iguales				Prueba t para dos muestras suponiendo varianzas iguales				Prueba t para dos muestras suponiendo varianzas iguales
	Variable 1	Variable 2			Variable 1	Variable 2			Variable 1	Variable 2
Media	29.12	9.00667		Media	41.17	9.58333		Media	73.9633	32.0133
Varianza	1.6653	0.161233		Varianza	2.5681	0.0836333		Varianza	1.46493	0.834433
Observaciones	3	3		Observaciones	3	3		Observaciones	3	3
Varianza agrupada	0.913267			Varianza agrupada	1.32587			Varianza agrupada	1.14968
Diferencia hipotética de las medias	0			Diferencia hipotética de las medias	0			Diferencia hipotética de las medias	0
Grados de libertad	4			Grados de libertad	4			Grados de libertad	4
Estadístico t	25.7769			Estadístico t	33.5969			Estadístico t	47.9169
P(T<=t) una cola	6.72749e-06			P(T<=t) una cola	2.34079e-06			P(T<=t) una cola	5.67424e-07
Valor crítico de t (una cola)	2.13185			Valor crítico de t (una cola)	2.13185			Valor crítico de t (una cola)	2.13185
P(T<=t) dos colas	1.3455e-05			P(T<=t) dos colas	4.68158e-06			P(T<=t) dos colas	1.13485e-06
Valor crítico de t (dos colas)	2.77645			Valor crítico de t (dos colas)	2.77645			Valor crítico de t (dos colas)	2.77645
Final concentration
Compound 2				Compound 5				Compound 6
Prueba t para dos muestras suponiendo varianzas iguales				Prueba t para dos muestras suponiendo varianzas iguales				Prueba t para dos muestras suponiendo varianzas iguales
	Variable 1	Variable 2			Variable 1	Variable 2			Variable 1	Variable 2
Media	0.267962	0.283059		Media	4.42216	2.81399		Media	14.7767	0
Varianza	0.000322708	0.000636305		Varianza	0.00400208	0.0240281		Varianza	0.429441	0
Observaciones	3	3		Observaciones	3	3		Observaciones	3	3
Varianza agrupada	0.000479507			Varianza agrupada	0.0140151			Varianza agrupada	0.21472
Diferencia hipotética de las medias	0			Diferencia hipotética de las medias	0			Diferencia hipotética de las medias	0
Grados de libertad	4			Grados de libertad	4			Grados de libertad	4
Estadístico t	-0.844386			Estadístico t	16.6371			Estadístico t	39.0558
P(T<=t) una cola	0.222998			P(T<=t) una cola	3.82312e-05			P(T<=t) una cola	1.28376e-06
Valor crítico de t (una cola)	2.13185			Valor crítico de t (una cola)	2.13185			Valor crítico de t (una cola)	2.13185
P(T<=t) dos colas	0.445997			P(T<=t) dos colas	7.64625e-05			P(T<=t) dos colas	2.56752e-06
Valor crítico de t (dos colas)	2.77645			Valor crítico de t (dos colas)	2.77645			Valor crítico de t (dos colas)	2.77645
Compound 7				Compound 8				Compound 9
Prueba t para dos muestras suponiendo varianzas iguales				Prueba t para dos muestras suponiendo varianzas iguales				Prueba t para dos muestras suponiendo varianzas iguales
	Variable 1	Variable 2			Variable 1	Variable 2			Variable 1	Variable 2
Media	10.1652	2.60488		Media	12.0353	3.85527		Media	21.336	8.41758
Varianza	0.189764	0.111136		Varianza	1.35728	0.00559939		Varianza	1.65977	0.371367
Observaciones	3	3		Observaciones	3	3		Observaciones	3	3
Varianza agrupada	0.15045			Varianza agrupada	0.681441			Varianza agrupada	1.01557
Diferencia hipotética de las medias	0			Diferencia hipotética de las medias	0			Diferencia hipotética de las medias	0
Grados de libertad	4			Grados de libertad	4			Grados de libertad	4
Estadístico t	23.8719			Estadístico t	12.1362			Estadístico t	15.7001
P(T<=t) una cola	9.13078e-06			P(T<=t) una cola	0.000132245			P(T<=t) una cola	4.80685e-05
Valor crítico de t (una cola)	2.13185			Valor crítico de t (una cola)	2.13185			Valor crítico de t (una cola)	2.13185
P(T<=t) dos colas	1.82616e-05			P(T<=t) dos colas	0.00026449			P(T<=t) dos colas	9.61369e-05
Valor crítico de t (dos colas)	2.77645			Valor crítico de t (dos colas)	2.77645			Valor crítico de t (dos colas)	2.77645
